# Supplementary material for: Analysing the impact of global demographic characteristics over the COVID-19 spread using class rule mining and pattern matching
Source: R Soc Open Sci. 2021 Jan 28;8(1):201823. doi: 10.1098/rsos.201823 (PMC7890495; doi:10.1098/rsos.201823)
Supplement: R script for Data Analysis [file rsos201823supp1.r]

##########################Loading and preparing the datasets ##################################################

library(tidyverse)
Stats_filled = read.csv('C:\\Users\\55126524\\Desktop\\COVID\\Stats\\Stats_filled.csv')
Smoking = read.csv('C:\\Users\\55126524\\Desktop\\COVID\\Stats\\smoking.csv')
Obesity.rate = matrix()
Stats_filled = cbind(Stats_filled, Obesity.rate)  # add an empty column

library(stringr)
str_trim(Obesity[i,1], 'left')

for (i in 1:nrow(Obesity))
{
  index = grep(Obesity[i,1], 'left',Stats_filled[,2],ignore.case=TRUE)  #,value=TRUE) 
  Stats_filled[index,18] = Obesity[i,2]
}

ind = which(is.na(Stats$Death_rate))
Stats = Stats[-ind,]

Death_Severity = matrix()
Stats = cbind(Stats, Death_Severity)  # add an empty column

hist(Stats$Death_rate, breaks = 50)
plot(Stats$Death_rate)
summary(Stats$Death_rate)
ind = which(Stats$Death_rate<=20)
Stats$Death_Severity[ind] = 'Mild'
ind = which(Stats$Death_rate>20 & Stats$Death_rate<=90)
Stats$Death_Severity[ind] = 'Moderate'
ind = which(Stats$Death_rate>90 & Stats$Death_rate<=200)
Stats$Death_Severity[ind] = 'High'
ind = which(Stats$Death_rate>200)
Stats$Death_Severity[ind] = 'Severe'
table(Stats$Death_Severity)

write.csv(Stats_filled,file = 'C:\\Users\\55126524\\Desktop\\COVID\\Stats\\Stats_filled.csv')

#############################################################################################
Cases = read.csv('C:\\Users\\55126524\\Desktop\\COVID\\Stats\\Cases_World.csv')
Case_Data = Data
Death_rate = matrix()
Case_ratio = matrix()
Test_ratio = matrix()


Case_Data = cbind(Case_Data, Test_ratio)  # add an empty column

for (i in 1:nrow(Cases))
{
  index = grep(Cases[i,1],Case_Data[,1],ignore.case=TRUE)#,value=TRUE) 
  Case_Data[index,28] = Cases[i,4]
}

ind = which(is.na(Case_Data$Death_rate))
Case_Data = Case_Data[-ind,]
Case_Data = Case_Data[,-1]
write.csv(Case_Data_Copy2,file = 'C:\\Users\\55126524\\Desktop\\COVID\\Stats\\Case_Data_c2.csv')

############################################################################################################
####################################### Categorical Conversion #####################################################
  
Stats = Stats_filled
Data = Stats

hist(Stats$Lung_Disease, breaks = 50)
plot(Stats$Lung_Disease)
ind = which(Stats$Lung_Disease<=10)
Data$Lung_Disease[ind] = 'L'
ind = which(Stats$Lung_Disease>10 & Stats$Lung_Disease<=35)
Data$Lung_Disease[ind] = 'M' 
ind = which(Stats$Lung_Disease > 35 )
Data$Lung_Disease[ind] = 'H'
hist(Data$Lung_Disease)


hist(Stats$Hypertension, breaks = 50)
plot(Stats$Hypertension)

ind = which(Stats$Hypertension<=5)
Data$Hypertension[ind] = 'L'
ind = which(Stats$Hypertension>5 & Stats$Hypertension<=19)
Data$Hypertension[ind] = 'M' 
ind = which(Stats$Hypertension>19)
Data$Hypertension[ind] = 'H'
hist(Data$Hypertension)


hist(Stats$Population.Density, breaks = 5000)
plot(Stats$Population.Density)
summary(Stats$Population.Density)
ind = which(Stats$Population.Density<=30)
Data$Population.Density[ind] = 'L'
ind = which(Stats$Population.Density>30 & Stats$Population.Density<=150)
Data$Population.Density[ind] = 'M' 
ind = which(Stats$Population.Density>150)
Data$Population.Density[ind] = 'H'
hist(Data$Population.Density)


hist(Stats$Female...., breaks = 50)
plot(Stats$Female....)
summary(Stats$Female....)
ind = which(Stats$Female....<=49.5)
Data$Female[ind] = 'L'
ind = which(Stats$Female....>49.5 & Stats$Female....<=51)
Data$Female[ind] = 'M' 
ind = which(Stats$Female....>51)
Data$Female[ind] = 'H'
hist(Data$Female)


hist(Stats$Age....0.14., breaks = 50)
plot(Stats$Age....0.14.)
summary(Stats$Age....0.14.)
ind = which(Stats$Age....0.14.<=16)
Data$Age_1[ind] = 'L'
ind = which(Stats$Age....0.14.>16 & Stats$Age....0.14.<=38)
Data$Age_1[ind] = 'M' 
ind = which(Stats$Age....0.14.>38)
Data$Age_1[ind] = 'H'
hist(Data$Age....0.14.)


hist(Stats$Age....15.64., breaks = 50)
plot(Stats$Age....15.64.)
summary(Stats$Age....15.64.)
ind = which(Stats$Age....15.64.<=58)
Data$Age_2[ind] = 'L'
ind = which(Stats$Age....15.64.>58 & Stats$Age....15.64.<=68)
Data$Age_2[ind] = 'M' 
ind = which(Stats$Age....15.64.>68)
Data$Age_2[ind] = 'H'
hist(Data$Age_2)


hist(Stats$Age....65.Plus., breaks = 50)
plot(Stats$Age....65.Plus.)
summary(Stats$Age....65.Plus.)
ind = which(Stats$Age....65.Plus.<=3)
Data$Age_3[ind] = 'L'
ind = which(Stats$Age....65.Plus.>3 & Stats$Age....65.Plus.<=15)
Data$Age_3[ind] = 'M' 
ind = which(Stats$Age....65.Plus.>15)
Data$Age_3[ind] = 'H'
hist(Data$Age_3)


hist(Stats$Beds.per.1000, breaks = 50)
plot(Stats$Beds.per.1000)
summary(Stats$Beds.per.1000)
ind = which(Stats$Beds.per.1000<=0.9)
Data$Beds[ind] = 'L'
ind = which(Stats$Beds.per.1000>0.9 & Stats$Beds.per.1000<=4)
Data$Beds[ind] = 'M' 
ind = which(Stats$Beds.per.1000>4)
Data$Beds[ind] = 'H'
hist(Data$Beds.per.1000)


hist(Stats$Air.Pollution, breaks = 50)
plot(Stats$Air.Pollution)
summary(Stats$Air.Pollution)
ind = which(Stats$Air.Pollution<=13)
Data$Air.Pollution[ind] = 'L'
ind = which(Stats$Air.Pollution>13 & Stats$Air.Pollution<=40)
Data$Air.Pollution[ind] = 'M' 
ind = which(Stats$Air.Pollution>40)
Data$Air.Pollution[ind] = 'H'
hist(Data$Air.Pollution)


hist(Stats$Mortality.rate_Air.pollution..per.100.000., breaks = 50)
plot(Stats$Mortality.rate_Air.pollution..per.100.000.)
summary(Stats$Mortality.rate_Air.pollution..per.100.000.)
ind = which(Stats$Mortality.rate_Air.pollution..per.100.000.<=29)
Data$Mortality.rate_AP[ind] = 'L'
ind = which(Stats$Mortality.rate_Air.pollution..per.100.000.>29 & Stats$Mortality.rate_Air.pollution..per.100.000.<=145)
Data$Mortality.rate_AP[ind] = 'M' 
ind = which(Stats$Mortality.rate_Air.pollution..per.100.000.>145)
Data$Mortality.rate_AP[ind] = 'H'
hist(Data$Mortality.rate_Air.pollution..per.100.000.)


hist(Stats$Poverty.ratio...1.9.day., breaks = 50)
plot(Stats$Poverty.ratio...1.9.day.)
summary(Stats$Poverty.ratio...1.9.day.)
ind = which(Stats$Poverty.ratio...1.9.day.<=0.4)
Data$Poverty.Ratio[ind] = 'L'
ind = which(Stats$Poverty.ratio...1.9.day.>0.4 & Stats$Poverty.ratio...1.9.day.<=20)
Data$Poverty.Ratio[ind] = 'M' 
ind = which(Stats$Poverty.ratio...1.9.day.>20)
Data$Poverty.Ratio[ind] = 'H'
hist(Data$Poverty.ratio...1.9.day.)


hist(Stats$Employment.ratio., breaks = 50)
plot(Stats$Employment.ratio.)
summary(Stats$Employment.ratio.)
ind = which(Stats$Employment.ratio.<=50)
Data$Employment.ratio.[ind] = 'L'
ind = which(Stats$Employment.ratio.>50 & Stats$Employment.ratio.<=65)
Data$Employment.ratio.[ind] = 'M' 
ind = which(Stats$Employment.ratio.>65)
Data$Employment.ratio.[ind] = 'H'
hist(Data$Employment.ratio.)


hist(Stats$Smoking.Prevalance, breaks = 50)
plot(Stats$Smoking.Prevalance)
summary(Stats$Smoking.Prevalance)
ind = which(Stats$Smoking.Prevalance<=10)
Data$Smoking.Prevalance[ind] = 'L'
ind = which(Stats$Smoking.Prevalance>10 & Stats$Smoking.Prevalance<=27)
Data$Smoking.Prevalance[ind] = 'M' 
ind = which(Stats$Smoking.Prevalance>27)
Data$Smoking.Prevalance[ind] = 'H'
table(Data$Smoking.Prevalance)

hist(Stats$Smoking.Female, breaks = 50)
plot(Stats$Smoking.Female)
summary(Stats$Smoking.Female)
ind = which(Stats$Smoking.Female<=1.5)
Data$Smoking.Female[ind] = 'L'
ind = which(Stats$Smoking.Female>1.5 & Stats$Smoking.Female<=12)
Data$Smoking.Female[ind] = 'M' 
ind = which(Stats$Smoking.Female>12)
Data$Smoking.Female[ind] = 'H'
table(Data$Smoking.Female)

hist(Stats$Smoking.Male, breaks = 50)
plot(Stats$Smoking.Male)
summary(Stats$Smoking.Male)
ind = which(Stats$Smoking.Male<=13)
Data$Smoking.Male[ind] = 'L'
ind = which(Stats$Smoking.Male>13 & Stats$Smoking.Male<=30)
Data$Smoking.Male[ind] = 'M' 
ind = which(Stats$Smoking.Male>30)
Data$Smoking.Male[ind] = 'H'
table(Data$Smoking.Male)


hist(Stats$Diabetes.prevalence, breaks = 50)
plot(Stats$Diabetes.prevalence)
summary(Stats$Diabetes.prevalence)
ind = which(Stats$Diabetes.prevalence<=5)
Data$Diabetes.prevalence[ind] = 'L'
ind = which(Stats$Diabetes.prevalence>5 & Stats$Diabetes.prevalence<=10)
Data$Diabetes.prevalence[ind] = 'M' 
ind = which(Stats$Diabetes.prevalence>10)
Data$Diabetes.prevalence[ind] = 'H'
table(Data$Diabetes.prevalence)


hist(Stats$Mortality_Diab_CVD, breaks = 50)
plot(Stats$Mortality_Diab_CVD)
summary(Stats$Mortality_Diab_CVD)
ind = which(Stats$Mortality_Diab_CVD<=14)
Data$Mortality_Diab_CVD[ind] = 'L'
ind = which(Stats$Mortality_Diab_CVD>14 & Stats$Mortality_Diab_CVD<=22)
Data$Mortality_Diab_CVD[ind] = 'M' 
ind = which(Stats$Mortality_Diab_CVD>22)
Data$Mortality_Diab_CVD[ind] = 'H'
table(Data$Mortality_Diab_CVD)


hist(Stats$Literacy.Rate, breaks = 50)
plot(Stats$Literacy.Rate)
summary(Stats$Literacy.Rate)
ind = which(Stats$Literacy.Rate<=85)
Data$Literacy.Rate[ind] = 'L'
ind = which(Stats$Literacy.Rate>85 & Stats$Literacy.Rate<=95)
Data$Literacy.Rate[ind] = 'M' 
ind = which(Stats$Literacy.Rate>95)
Data$Literacy.Rate[ind] = 'H'
table(Data$Literacy.Rate)


hist(Stats$Physician.per.1000, breaks = 50)
plot(Stats$Physician.per.1000)
summary(Stats$Physician.per.1000)
ind = which(Stats$Physician.per.1000<=0.3)
Data$Phys_rate[ind] = 'L'
ind = which(Stats$Physician.per.1000>0.3 & Stats$Physician.per.1000<=2.8)
Data$Phys_rate[ind] = 'M' 
ind = which(Stats$Physician.per.1000>2.8)
Data$Phys_rate[ind] = 'H'
table(Data$Phys_rate)


hist(Stats$Health.Expenditure..GDP., breaks = 50)
plot(Stats$Health.Expenditure..GDP.)
summary(Stats$Health.Expenditure..GDP.)
ind = which(Stats$Health.Expenditure..GDP.<=4)
Data$Health.Exped[ind] = 'L'
ind = which(Stats$Health.Expenditure..GDP.>4 & Stats$Health.Expenditure..GDP.<=8)
Data$Health.Exped[ind] = 'M' 
ind = which(Stats$Health.Expenditure..GDP.>8)
Data$Health.Exped[ind] = 'H'
table(Data$Health.Exped)


hist(Stats$Forest.Area, breaks = 50)
plot(Stats$Forest.Area)
summary(Stats$Forest.Area)
ind = which(Stats$Forest.Area<=10)
Data$Forest.Area[ind] = 'L'
ind = which(Stats$Forest.Area>10 & Stats$Forest.Area<=50)
Data$Forest.Area[ind] = 'M' 
ind = which(Stats$Forest.Area>50)
Data$Forest.Area[ind] = 'H'
table(Data$Forest.Area)


hist(Stats$Basic.Handwash, breaks = 50)
plot(Stats$Basic.Handwash)
summary(Stats$Basic.Handwash)
ind = which(Stats$Basic.Handwash<=30)
Data$Handwash[ind] = 'L'
ind = which(Stats$Basic.Handwash>30 & Stats$Basic.Handwash<=95)
Data$Handwash[ind] = 'M' 
ind = which(Stats$Basic.Handwash>95)
Data$Handwash[ind] = 'H'
table(Data$Handwash)


hist(Stats$Obesity, breaks = 50)
plot(Stats$Obesity)
summary(Stats$Obesity)
ind = which(Stats$Obesity<=8.5)
Data$Obesity[ind] = 'L'
ind = which(Stats$Obesity>8.5 & Stats$Obesity<=25)
Data$Obesity[ind] = 'M' 
ind = which(Stats$Obesity>25)
Data$Obesity[ind] = 'H'
table(Data$Obesity)


hist(Stats$Avg.Ann.temp, breaks = 50)
plot(Stats$Avg.Ann.temp)
summary(Stats$Avg.Ann.temp)
ind = which(Stats$Avg.Ann.temp<=9)
Data$Avg.Temp[ind] = 'L'
ind = which(Stats$Avg.Ann.temp>9 & Stats$Avg.Ann.temp<=25)
Data$Avg.Temp[ind] = 'M' 
ind = which(Stats$Avg.Ann.temp>25)
Data$Avg.Temp[ind] = 'H'
table(Data$Avg.Temp)


#Save Data #####################
Data_Copy = Data
################### remove duplicate cols and save processed files #############
Data = Data[,-c(6:10,12,13,19,20,22,23,24)]
write.csv(Case_Data,file = 'C:\\Users\\55126524\\Desktop\\COVID\\Stats\\Categoric_Data.csv')

#######################################
Case_Data = Data

hist(Case_Data$Death_rate, breaks = 50)
plot(Case_Data$Death_rate)
summary(Case_Data$Death_rate)
ind = which(Case_Data$Death_rate<=7)
Case_Data$Death.rate[ind] = 'Min'
ind = which(Case_Data$Death_rate>7 & Case_Data$Death_rate<=31)
Case_Data$Death.rate[ind] = 'L'
ind = which(Case_Data$Death_rate>31 & Case_Data$Death_rate<=100)
Case_Data$Death.rate[ind] = 'M'
ind = which(Case_Data$Death_rate>100)
Case_Data$Death.rate[ind] = 'H'
table(Case_Data$Death.rate)

Case_Data = Case_Data[,-26]


hist(Case_Data$Case_ratio, breaks = 50)
plot(Case_Data$Case_ratio)
summary(Case_Data$Case_ratio)
ind = which(Case_Data$Case_ratio<=300)
Case_Data$Case.ratio[ind] = 'Min'
ind = which(Case_Data$Case_ratio>300 & Case_Data$Case_ratio<=1200)
Case_Data$Case.ratio[ind] = 'L'
ind = which(Case_Data$Case_ratio>1200 & Case_Data$Case_ratio<=4500)
Case_Data$Case.ratio[ind] = 'M'
ind = which(Case_Data$Case_ratio>4500)
Case_Data$Case.ratio[ind] = 'H'
table(Case_Data$Case.ratio)

Case_Data = Case_Data[,-27]


hist(Case_Data$Test_ratio, breaks = 50)
plot(Case_Data$Test_ratio)
summary(Case_Data$Test_ratio)
ind = which(Case_Data$Test_ratio<=6000)
Case_Data$Test.ratio[ind] = 'Min'
ind = which(Case_Data$Test_ratio>6000 & Case_Data$Test_ratio<=30000)
Case_Data$Test.ratio[ind] = 'L'
ind = which(Case_Data$Test_ratio>30000 & Case_Data$Test_ratio<=90000)
Case_Data$Test.ratio[ind] = 'M'
ind = which(Case_Data$Test_ratio>90000)
Case_Data$Test.ratio[ind] = 'H'
table(Case_Data$Test.ratio)

Case_Data = Case_Data[,-27]

################################################ Association Rule Mining #####################################

df <- Case_Data[,c(3:14,19:27,29,30)]
for (i in 1:ncol(df)){
  df[,i]=factor(df[,i])
}

library("arulesViz")

########## Rules for severe deaths ###########################
ar_severe <- apriori(df, parameter = list(supp=0.05, conf=0.9, minlen=3, maxlen = 5),appearance = list(default="lhs",rhs={"Death.rate=High"}))
ar_severe <- ar_severe[!is.redundant(ar_severe)]
inspect(ar_severe)
plot(ar_severe, method = "graph",  engine = "interactive")


ar_moderate <- apriori(df[,3:26], parameter = list(supp=0.06, conf=0.9, minlen=3, maxlen = 4),appearance = list(default="lhs",rhs={"Death.rate=Moderate"}))
ar_moderate <- ar_moderate[!is.redundant(ar_moderate)]
inspect(ar_moderate)
plot(ar_moderate, method = "graph",  engine = "interactive")


ar_low <- apriori(df, parameter = list(supp=0.06, conf=0.9, minlen=3, maxlen = 5),appearance = list(default="lhs",rhs={"Death.rate=Low"}))
ar_low <- ar_low[!is.redundant(ar_low)]
inspect(ar_low)
plot(ar_low, method = "graph",  engine = "interactive")


ar_mild <- apriori(df, parameter = list(supp=0.06, conf=0.9, minlen=3, maxlen = 5),appearance = list(default="lhs",rhs={"Death.rate=Minor"}))
ar_mild <- ar_mild[!is.redundant(ar_mild)]
inspect(ar_mild)
plot(ar_mild, method = "graph",  engine = "interactive")


#####################################################################                 ####################################
##################################################################### frequency table ####################################

names = names(df[1:22])
names = names[1:length(names)]
vNames = setNames(data.frame(matrix(ncol = 2, nrow = 0)), c("variables", "frequency"))
Cat = c("L","M","H")


for (v in names) {
  for (i in Cat) {
    vLhs = paste(v,i, sep = "=")
    out <- tryCatch(
      {
        out<- length(subset(ar_mild, subset = lhs %in% c(paste(v,'=',i,sep = "")) & rhs %pin% "Death.rate=Minor"))
        vNames[nrow(vNames)+1,] = c(vLhs,out)
      },
      
      error = function(e) { },
      finally = {
        #pass
      })
  }
} 
### remove empty/0 freq vars ########
ind = which(vNames$frequency<1)
vNames = vNames[-ind,]

########### plot freq. within the Association Rules ##########
library(ggplot2);
xData = as.factor(vNames$variables)
yData = as.numeric(vNames$frequency)
#plotVector = vImportance[3:38,]
####### for revised ESWA without Gender and race #############
ggplot(data.frame(as.numeric(vNames$frequency)), aes(x = xData, y = yData, color = as.factor(as.numeric(vNames$frequency)),
                                                     size = as.numeric(vNames$frequency) )) +
  geom_point() +    labs(title = "Antecedents histogram", y = "Frequency", x = "Antecedent names") +theme(axis.text.x = element_text(angle = 45,hjust = 1),legend.position = "none", plot.title = element_text(hjust=0.5))


############################# Histograms and Box Plots distribution ####################################################
########################################################################################################################
##################### Box plots #######################
par(mfrow=c(1,3), mar = c(0.5,4,0,1))
boxplot(Som_data$Death.rate, plot = TRUE,ylab="Death rate")
boxplot(Som_data$Case.ratio, plot = TRUE,ylab="Case ratio")
boxplot(Som_data$Tests.ratio, plot = TRUE,ylab="Test ratio")

########################### Histogram ###########################
par(mfrow=c(5,5),mar = c(5,4,0,0))

#Case_Data = as.factor(Case_Data)

plot( as.factor(Case_Data[,3]), xlab = names(Case_Data[3]),ylab="Frequency")
plot( as.factor(Case_Data[,4]), xlab = names(Case_Data[4]),ylab="Frequency")
plot( as.factor(Case_Data[,5]), xlab = names(Case_Data[5]),ylab="Frequency")
plot(as.factor(Case_Data[,6]), xlab = names(Case_Data[6]),ylab="Frequency")
plot(as.factor(Case_Data[,7]), xlab = names(Case_Data[7]),ylab="Frequency")

plot(as.factor(Case_Data[,8]), xlab = names(Case_Data[8]),ylab="Frequency")
plot(as.factor(Case_Data[,9]), xlab = names(Case_Data[9]),ylab="Frequency")
plot(as.factor(Case_Data[,10]), xlab = names(Case_Data[10]),ylab="Frequency")
plot(as.factor(Case_Data[,11]), xlab = names(Case_Data[11]),ylab="Frequency")
plot(as.factor(Case_Data[,12]), xlab = names(Case_Data[12]),ylab="Frequency")

plot(as.factor(Case_Data[,13]), xlab = names(Case_Data[13]),ylab="Frequency")
plot(as.factor(Case_Data[,14]), xlab = names(Case_Data[14]),ylab="Frequency")
#plot(as.factor(Case_Data[,15], xlab = names(Case_Data[15]),ylab="Frequency")
#plot(as.factor(Case_Data[,16], xlab = names(Case_Data[16]),ylab="Frequency")
#plot(as.factor(Case_Data[,17], xlab = names(Case_Data[17]),ylab="Frequency")

plot(as.factor(Case_Data[,18]), xlab = names(Case_Data[18]),ylab="Frequency")
plot(as.factor(Case_Data[,19]), xlab = names(Case_Data[19]),ylab="Frequency")
plot(as.factor(Case_Data[,20]), xlab = names(Case_Data[20]),ylab="Frequency")
plot(as.factor(Case_Data[,21]), xlab = names(Case_Data[21]),ylab="Frequency")
plot(as.factor(Case_Data[,22]), xlab = names(Case_Data[22]),ylab="Frequency")
plot(as.factor(Case_Data[,23]), xlab = names(Case_Data[23]),ylab="Frequency")
plot(as.factor(Case_Data[,24]), xlab = names(Case_Data[24]),ylab="Frequency")
plot(as.factor(Case_Data[,25]), xlab = names(Case_Data[25]),ylab="Frequency")

plot(as.factor(Case_Data[,26]), xlab = names(Case_Data[26]),ylab="Frequency")
plot(as.factor(Case_Data[,27]), xlab = names(Case_Data[27]),ylab="Frequency")
plot(as.factor(Case_Data[,30]), xlab = names(Case_Data[30]),ylab="Frequency")
plot(as.factor(Case_Data[,31]), xlab = names(Case_Data[31]),ylab="Frequency")
plot(as.factor(Case_Data[,32]), xlab = names(Case_Data[32]),ylab="Frequency")

#plot(as.factor(deaths), xlab = names(Case_Data[26]),ylab="Frequency")
#plot(as.factor(Cases), xlab = 'Cases',ylab="Frequency")


################################################################################### Self Organising Maps ######################
###############################################################################################################
##################################################################################################################
Death_rate = Case_Data$Death_rate
Case_ratio = Case_Data$Case_ratio
Test_ratio = Case_Data$Test_ratio
Death_Severity = Case_Data$Death.rate

Stats = cbind(Stats,Death_rate)
Stats = cbind(Stats,Case_ratio)
Stats = cbind(Stats,Test_ratio)
Stats = cbind(Stats,Death_Severity)


Death_Severity <- factor(Stats$Death_Severity)
DM = Stats[,3:29]

DM = scale(DM)
DM = data.matrix(DM)
DM = DM[,-c(23,26)]

set.seed(100)
library(kohonen)
som.grid = somgrid(xdim = 6, ydim=6, topo="hexagonal", toroidal = TRUE)
class_map <- xyf(DM,classvec2classmat(Death_Severity),grid = som.grid)#, rlen = 700, alpha = c(0.05, 0.01))
                # ,radius = quantile(nhbrdist, 2/3) )


class_map$codes[[2]]
plot(class_map, type="count")
plot(class_map, type="quality", shape = "straight")
plot(class_map, type="mapping", border = "grey")


colour1 <- tricolor(class_map$grid)
plot(class_map, "mapping", bg = rgb(colour1),labels = Stats$Death_Severity)


#colors function for the charts
coolBlueHotRed <- function(n, alpha = 1) {
  rainbow(n, end=4/6, alpha=alpha)[n:1]
}
par(mfrow = c(1, 2))
plot(class_map, type="codes",palette.name=coolBlueHotRed)


###HeatMaps for Vars ##########   red colour indicate the influence of that variable on corresponding map zone.
op <- par(mfrow = c(6,4), cex.main = 1) 

vars = c(1:24)
#vNames = data.matrix(colnames(getCodes(class_map)[[1]]))
vNames[5] = 'Age_1'
vNames[6] = 'Age_2'
vNames[7] = 'Age_3'
vNames[10] = 'Mortality_AP'
vNames[11] = 'Poverty ratio'
vNames[19] = 'Physician ratio'
vNames[20] = 'Health_Expend'

for (i in vars) {
  #var <- i #define the variable to plot
  plot(class_map, type = "property", property = getCodes(class_map)[[1]][,i], main="", palette.name=coolBlueHotRed)
  title(vNames[i,1],line = 3.5)
  mtext(side=2, text="map-values", line=1, cex = 0.8)
}
par(op)


######### Heatmaps for target Classes ##############################
op <- par(mfrow = c(2,2), cex.main = 1) 
vars = c(1,2,3,4)
cNames = data.matrix(colnames(getCodes(class_map)[[2]]))
for (i in vars) {
  #var <- i #define the variable to plot
  plot(class_map, type = "property", property = getCodes(class_map)[[2]][,i], main="", palette.name=coolBlueHotRed)
  title(cNames[i,1],line = 3)
  mtext(side=2, text="map-values", line=1.2, cex = 0.8)
}
par(op)


######################## Chi Sq. Test ################################
chisq.test(Case_Data$Lung_Disease,Case_Data$Death.rate) 
