# Supplementary material for: Analysing the impact of global demographic characteristics over the COVID-19 spread using class rule mining and pattern matching
Source: R Soc Open Sci. 2021 Jan 28;8(1):201823. doi: 10.1098/rsos.201823 (PMC7890495; doi:10.1098/rsos.201823)
Supplement: Dataset(CSV file) [file rsos201823supp2.csv]

	Country.Code	Country	Case_ratio	Death_rate	Test_ratio	Lung_Disease	Hypertension	Population.Density	Female....	Age....0.14.	Age....15.64.	Age....65.Plus.	Beds.per.1000	Air.Pollution	Mortality.rate_Air.pollution..per.100.000.	Poverty.ratio...1.9.day.	Employment.ratio.	Smoking.Male	Smoking.Female	Obesity	Diabetes.prevalence	Mortality_Diab_CVD	Literacy.Rate	Physician.per.1000	Health.Expenditure..GDP.	Forest.Area	Avg.Ann.temp	Death_Severity
1	AFG	Afghanistan	1356	57	5387	41	10	56.93776001	48.66239485	42.47227139	54.9119344	2.615794214	0.466666667	56.91080835	211.1	50	43.45600128	21.4	7	5.5	9.2	29.8	43	0.286525	11.77719384	2.067824648	12.92	Moderate
2	ALB	Albania	21454	425	95955	13.54	4.31	104.6122628	49.08610569	17.3995641	68.39780528	14.20263062	2.85	18.20060252	68	1.5	48.86000061	40.9	6.1	21.7	9	17	99.33	1.24685	6.7	28.12189701	11.27	High
3	AGO	Angola	538	12	5215	27.01	22.71	24.71305206	50.52747501	46.62202503	51.17863322	2.19934175	0.7	32.38850491	118.5	47.6	72.15699768	14.2	1.6	8.2	4.5	16.5	77.43113	0.2146	2.791500278	46.30721041	21.51	Mild
4	ARG	Argentina	37216	972	112296	32.11	5.58	16.2585101	51.2258022	24.59552588	64.16136585	11.24310827	4.72	13.31183395	26.6	0.72	55.30099869	21	12.6	28.3	5.9	15.8	99.483192	3.976633333	9.124314785	9.798405818	6.37	Severe
5	ARM	Armenia	54419	980	203863	21.96	10.5	103.6802248	52.96156374	20.76595201	67.75038027	11.48366772	3.94	32.52811834	54.8	1.95	46.17300034	43.5	1.5	20.2	6.1	22.3	99.84702	3.278125	10.36270484	11.66842333	7	Severe
6	AUS	Australia	1114	35	461978	17.29	2.24	3.24787091	50.19953419	19.27544671	64.80335154	15.92120175	3.833333333	8.550324401	8.4	0.5	62.06700134	15.6	13.3	29	5.6	9.1	99	3.5036	9.205947816	16.25827806	21.51	Moderate
7	AUT	Austria	41712	735	427025	15.73	8.83	107.1279669	50.76128618	14.36185763	66.56253608	19.07560629	7.675	12.47796673	15.3	0.44	57.84799957	18.9	15.8	20.1	6.6	11.4	99	5.08138	10.39661691	46.90571284	6.19	Severe
8	AZE	Azerbaijan	21880	279	220083	19.84	7.41	120.2343172	50.07987385	23.44191985	70.11169103	6.44638912	4.75	19.92866362	63.9	2.7	62.83800125	36.7	0.3	19.9	6.1	22.2	99.946154	3.4509	6.651829183	14.09967334	12.22	High
9	BHR	Bahrain	54648	204	1408841	15.13	5.46	2017.2737	35.72872668	18.71869615	78.76249412	2.518809729	1.94	70.81620768	40.1	3	72.83799744	44.5	5.7	29.8	15.6	11.3	99.58857667	0.945533333	4.748104885	0.784061684	25	High
10	BGD	Bangladesh	3145	47	20125	61.82	7.66	1239.579312	49.41691088	27.21436538	67.60528327	5.180351348	0.666666667	60.84578458	149	14.8	56.52099991	35.4	0.5	3.6	9.2	21.6	89.57675	0.502983333	2.274248749	10.95797822	25.47	Moderate
11	BRB	Barbados	2712	24	274924	10.42	12.99	666.6069767	51.63663983	17.05043115	66.71857852	16.23099033	6.2	23.0801758	31.1	0	58.48799896	9.1	0.7	23.1	13.4	16.2	99.9	2.4843	6.779126823	14.65116323	27	Mild
12	BLR	Belarus	22080	159	435507	11.19	7.48	46.71950379	53.45194014	17.03632015	67.7628385	15.20084135	11.275	18.76557991	60.7	0.1	61.18399811	39.6	6.4	24.5	5	23.7	99.85	5.018633333	5.92578575	42.6301065	6.29	High
13	BEL	Belgium	56703	1716	616997	22.7	1.75	377.3795905	50.50422356	17.05820304	63.93523089	19.00656607	6.34	12.88651847	15.7	0.1	50.56900024	17	16	22.1	4.6	11.4	99	3.01668	10.33866927	22.58388464	9.51	Severe
14	BLZ	Belize	27786	665	153259	25.67	24.82	16.79399386	50.22915274	29.70439576	65.42821497	4.86738926	1.12	23.01189211	68.6	14	60.88399887	13.3	2.1	24.1	17.1	22.1	70	0.8444	5.642822757	59.6790894	25.06	Severe
15	BEN	Benin	269	4	32249	33.78	13.2	101.8539198	50.07897111	42.20551877	54.52959631	3.264884925	0.5	38.99995876	205	49.5	69.28500366	8.6	1	9.6	1	19.6	60.94808	0.104033333	3.718582168	37.78822277	27.46	Mild
16	BOL	Bolivia	14367	791	37349	25.21	8.25	10.48014585	49.79970646	30.62526166	62.0361067	7.338631646	1.1	21.5689866	63.7	6.083333333	69.3010025	22.3	11.8	20.2	6.8	17.2	99.39917	1.5901	6.443160772	50.28616265	20.98	Severe
17	BIH	Bosnia and Herzegovina	34675	1288	160517	18	5	64.92048828	51.02090338	14.69375947	68.10508937	17.20115117	3.475	27.74766896	79.8	0.1	37.84700012	39.1	22.6	17.9	9	17.8	99.66243	2.1099	8.931667358	42.67578125	9.02	Severe
18	BWA	Botswana	6755	20	235487	43.32	32.14	3.977424876	51.63803667	33.76498732	61.86911734	4.365895341	1.8	23.09438618	101.3	16.1	57.93500137	18.2	2.2	18.9	5.8	20.3	97.45629	0.5269	6.134568155	18.94694088	21.48	Mild
19	BRA	Brazil	37318	940	134055	28.67	9.47	25.06171624	50.84890006	21.00919373	69.73919823	9.251608036	2.3	12.70662947	29.9	3.616666667	56.16500092	15.4	8.9	22.1	10.4	16.6	99.00277667	2.0705	9.467476606	58.93105404	24.92	Severe
20	BGR	Bulgaria	29947	1158	174128	22.39	17.44	64.71109985	51.42861184	14.68537892	64.06165381	21.25296727	6.575	19.14913234	61.8	1.88	52.9640007	34.3	17.5	25	6	23.6	98	3.9904	8.095603436	35.37398629	10.4	Severe
21	BDI	Burundi	73	0.2	7457	33.3	22.1	435.178271	50.40154539	45.40064767	52.28725702	2.312095315	1.35	38.89626795	179.9	71.8	78.02400208	9.7	0.9	5.4	5.1	22.9	83.89069	0.06402	7.517570257	10.92679151	20.27	Mild
22	CPV	Cabo Verde	21723	202	192833	24	10	134.9297767	49.80579558	28.40644803	66.89517852	4.698373444	2.1	34.7787001	99.5	3.2	53.04899979	17.6	2.6	11.8	2.4	17.2	98.11131	0.69165	5.165488645	22.54590586	22.6	High
23	CMR	Cameroon	999	17	5542	36.71	14.66	53.34398891	49.99329698	42.36213102	54.91421907	2.723649908	1.3	72.79309622	208.1	23.8	73.50099945	9.1	0.5	11.4	6	21.6	85.08	0.1	4.670666903	39.3391297	24.53	Mild
24	CAN	Canada	16752	437	377974	16.99	1.83	4.075188239	50.37951633	15.84589974	66.50620337	17.64789689	2.7	6.428383133	7	0.5	61.45100021	12.7	8.5	29.4	7.6	9.8	99	2.4813	10.57276949	38.16154667	-7.14	High
25	CHL	Chile	32767	881	349402	17.22	12.3	25.18944607	50.7083329	19.49427286	68.62418701	11.88154013	2.125	21.03629906	25.3	0.333333333	58.20199966	28.3	24.2	28	8.6	12.4	99.13696	2.230233333	8.983509988	24.25692509	8.37	Severe
26	CHN	China	61	3	111163	53.43	16.48	148.3488333	48.69349797	17.80450834	70.72329863	11.47219302	3.853333333	52.66459583	112.7	1.125	65.05000305	44.8	2	6.2	9.2	17	99.7836	1.78772	5.151193216	22.35394181	6.33	Mild
27	COL	Colombia	33956	881	165918	24.34	12.91	44.74870212	50.90690018	22.62078466	68.61338533	8.765830007	1.475	16.52721022	37	4.616666667	62.09500122	11.1	4.3	22.3	7.4	15.8	98.64891	1.999233333	7.226280868	52.70393829	24.4	Severe
28	CRI	Costa Rica	34466	447	100410	20.54	9.01	97.91306306	50.02459604	21.0786358	69.04092888	9.880435323	1.166666667	15.7259203	23.3	1.366666667	54.73699951	13.6	4.5	25.7	9.1	11.5	99.43	2.0645	7.328796387	54.56717492	23.85	High
29	HRV	Croatia	53262	1052	259521	16.69	7.27	73.04937455	51.81910559	14.56222109	64.57764368	20.86013523	5.765	17.90177229	35.5	0.68	47.63199997	31.8	23.4	24.4	5.4	16.7	99	3.079	6.789133698	34.3531098	11	Severe
30	CUB	Cuba	1190	13	137205	22.59	9.14	108.9995962	50.34247192	16.04234991	68.39269093	15.56495916	5.32	19.7060474	49.5	15	52.70299911	34.6	13.3	24.6	9.6	16.4	99	7.90425	11.71132699	31.27860121	25.13	Mild
31	CYP	Cyprus	21625	116	669953	20.79	8.19	128.7083333	49.99916568	16.70708967	69.24464468	14.04826565	3.475	17.2944062	20.1	0.02	58.47200012	37.5	14.5	21.8	9	11.3	99	2.37035	6.684569269	18.68722924	18.7	Moderate
32	DNK	Denmark	30474	256	1912781	29.41	3.76	137.9765658	50.2818234	16.40095872	63.63378215	19.96525913	3.05	10.02965344	13.2	0.22	59.16199875	16	16	19.7	8.3	11.3	99	3.908075	10.10827944	14.6992134	7.82	High
33	DJI	Djibouti	5884	61	102472	22.21	22.04	41.36842105	47.41478927	29.20497966	66.1859567	4.609063643	1.4	45.5496176	159	19.9	54.04100037	21.6	2.8	13.5	5.1	19.6	53	0.2237	3.316517919	0.241587571	27.64	Moderate
34	DOM	Dominican Republic	16277	222	81871	11.63	15.66	219.9785759	50.03054766	27.7086939	64.99291644	7.298389658	1.625	13.72632115	43	1.466666667	60.56200027	13.9	7.2	27.8	8.6	19	97.9036075	1.56	6.136395037	41.7346295	23.93	High
35	ECU	Ecuador	12282	796	43142	20.55	20.15	68.78868175	49.97894226	27.70696817	64.92083246	7.372199367	1.55	14.88610066	24.5	3.216666667	65.33799744	6.7	1.8	19.9	5.5	13	99.028154	2.0508	8.257429302	50.20595261	21.33	Severe
36	SLV	El Salvador	7420	215	98552	14.02	8.35	309.8814672	53.15209458	26.85844526	64.67197217	8.469582569	1.1	24.47229229	41.9	2.283333333	56.66799927	10	3.3	24.6	8.8	14	97.827256	1.5662	7.227560133	12.57722037	24.77	High
37	GNQ	Equatorial Guinea	3708	60	55289	41.26	14.07	46.66573975	44.40759538	36.95679749	60.6186937	2.424508808	2.1	53.24062104	177.7	60	57.98099899	8.6	1.2	7.7	6	22	98	0.4017	3.107094206	55.48663189	24	Moderate
38	EST	Estonia	24519	203	503226	8.47	11.01	30.41124914	52.73062477	16.46326928	63.54492294	19.99180778	5.2	6.732124015	25	0.62	60.30799866	31.4	15.5	21.2	4.2	17	99	3.584033333	6.429357827	51.33655619	5	High
39	SWZ	Eswatini	9236	230	87275	54	40	66.05761628	50.98215973	37.83143024	58.1537805	4.014789266	2.1	17.16878731	137	28.4	40.90999985	9.5	0.8	16.5	4.5	26.7	95.46937	0.3285	6.930378079	34.33720788	20.41	High
40	ETH	Ethiopia	1093	17	15774	24.56	18.77	109.224559	49.97355029	40.33644118	56.14686837	3.516690455	3.3	38.97873776	144.4	30.8	77.89499664	5.2	1.1	4.5	4.3	18.3	51	0.073966667	3.502557427	12.53959961	22	Mild
41	FJI	Fiji	59	2	22097	26.95	59.07	48.35703339	49.32788737	29.2936818	65.0820886	5.624229594	2.3	10.8401599	99	1.4	55.27899933	26.8	7.8	30.2	14.7	30.6	99.74434	0.8378	3.5007447	55.94198126	23	Mild
42	FIN	Finland	6865	105	461300	9.37	5.33	18.14854727	50.70260996	16.01634155	61.84301383	22.14064462	5.2	5.861331001	7.2	0.08	55.18500137	15.7	10.8	22.2	5.6	10.2	99	3.457875	9.206938744	73.10716989	1.35	Moderate
43	FRA	France	41735	1023	564509	10.28	2.26	122.2994372	51.59738338	17.80215787	61.80647185	20.39137028	6.55	11.81496362	9.7	0.06	50.47999954	32.3	21.6	21.6	4.8	10.6	99	3.231916667	11.31289229	31.23327844	11	Severe
44	GAB	Gabon	4280	29	170556	20.39	23.31	8.224764233	49.0838994	37.1795456	59.27572714	3.544727257	6.3	44.38554846	76	3.4	42.31399918	14.7	2.2	15	6	14.4	89.78366	0.519	2.780745924	90.03764505	25	Moderate
45	GEO	Georgia	59227	685	503178	24.81	33.95	65.19733021	52.31782628	20.03142542	64.90751896	15.06105563	2.725	22.19605462	101.8	4.8	58.49200058	38.9	3.8	21.7	5.8	24.9	99.67171	5.590416667	7.601659	40.61591455	7	Severe
46	DEU	Germany	22295	469	418459	20.04	7.42	237.3075967	50.60994494	13.79948848	64.6375192	21.56299232	8.225	12.02876736	16	0	58.96099854	22.3	15.3	22.3	10.4	12.1	99	4.13414	11.2468347	32.69120678	8.5	High
47	GHA	Ghana	1766	11	22195	25.55	16.21	130.8214292	49.31896256	37.36487213	59.53780569	3.097322178	0.9	34.7135141	203.8	13.3	64.86199951	9.5	0.3	10.9	2.5	20.8	92.49097	0.143833333	3.262370452	41.15935831	27	Mild
48	GRC	Greece	13733	495	337011	17.54	5.24	83.26518231	50.91857011	13.89659859	64.16193128	21.94147013	4.5	16.21826638	27.6	1.16	42.84400177	33.5	21.6	24.9	4.7	12.4	99.16	5.11348	8.041390032	31.68502677	14	High
49	GRD	Grenada	1135	9	60118	13.12	18.53	327.8058824	49.62054249	23.71722186	66.60535879	9.677419355	3.6	22.72268748	45.3	32	77	10.5	2.5	21.3	10.7	21.4	99.2	1.4067	4.75711748	49.97058756	26	Mild
50	GTM	Guatemala	7800	272	36419	17.68	7.61	152.5471258	50.74389659	33.85933214	61.21168353	4.928984331	0.6	24.07064893	73.8	8.7	60.81700134	13.4	2.5	21.2	10	14.9	93.103085	0.3549	5.813843757	32.69503637	23	High
51	GIN	Guinea	1044	6	8264	41.26	14.07	50.52221227	51.7190805	43.44998914	53.60810527	2.94190559	0.3	26.0624902	243.3	35	58.88999939	6.9	1.4	7.7	2.4	22.4	46.29505	0.08435	4.123086855	25.75288947	26	Mild
52	GNB	Guinea-Bissau	1232	23	18849	34.8	11.98	66.65394737	51.12422869	42.15366371	54.98307584	2.863260455	1	29.77470228	214.7	60	70.19000244	11.4	1	9.5	2.4	20	60.40235	0.1656	7.23586902	69.77240398	27	Mild
53	GUY	Guyana	8204	212	50590	28.65	46.59	3.957348235	49.75938169	27.92993053	65.35848517	6.711584305	1.6	22.37557463	107.8	14	49.52399826	15.8	2	20.2	11.6	30.5	96.68967	0.8023	4.945509881	83.9014478	26	High
54	HTI	Haiti	889	21	3667	28.05	27.01	403.5985486	50.65651231	32.8585874	62.07774305	5.063669546	0.7	15.01982438	184.3	23	57.92599869	15.2	1.8	22.7	6.7	26.5	82.99425	0.15975	8.035501093	3.490565927	25	Mild
55	HND	Honduras	12529	320	31151	23.74	11.74	85.68703191	50.04169354	31.15942483	64.01238565	4.828189524	0.72	20.62885065	60.7	16.85	65.06700134	19.6	1.2	21.4	7.3	14	95.87869	0.630333333	7.858425379	39.96782554	24	High
56	HUN	Hungary	35008	1082	290120	28.75	17.3	107.9814868	52.41711652	14.43321973	65.87232267	19.69445761	7.1	15.92604819	38.8	0.64	54.54800034	31.5	20.8	26.4	6.9	23	98.8	3.279	6.879989803	22.90511541	10	Severe
57	ISL	Iceland	17135	85	1308289	18.95	2.75	3.518413965	49.7901409	19.64717091	65.16070802	15.19212107	3.32	6.481147263	8.7	0	72.90000153	14.5	14.4	21.9	5.8	9.1	99	3.8212	8.326291293	0.503740648	1.3	Moderate
58	IND	India	7508	109	129293	89.36	11.72	454.9380726	48.0298343	26.61826465	67.00381119	6.377924156	0.7	90.87321047	184.3	20	46.65299988	17.3	1.4	3.9	10.4	23.3	91.66404	0.76738	3.534959629	23.83312147	24	Moderate
59	IDN	Indonesia	2939	86	28288	37.89	20.61	147.7521901	49.64638319	26.21511948	67.73457784	6.050302682	0.9	16.5026533	112.4	6.883333333	64.33300018	66.6	2.1	6.9	6.3	26.4	99.681545	0.3473	2.989054471	49.8603982	25	Moderate
60	IRQ	Iraq	14765	316	117339	14.16	12.41	88.53057004	49.39730152	38.02092726	58.58053961	3.398533134	1.32	61.63623571	75.1	2	37.48400116	23.8	3	30.4	8.8	21.3	88.5	0.85885	4.166630283	1.90036115	21	High
61	IRL	Ireland	25704	465	513247	23.72	2.04	70.65344753	50.38568372	21.15037496	64.62679429	14.22283075	2.875	8.208576735	11.9	0.375	59.00799942	19	15	25.3	3.2	10.3	99	3.324966667	7.184383273	11.02772554	9	High
62	ISR	Israel	51537	390	950535	13.87	3.85	410.4805915	50.26245476	27.88557191	59.90575367	12.20867441	3.125	21.38110224	15.4	0.35	61.56900024	23.4	13	26.1	9.7	9.6	99	3.663616667	7.407464087	7.726432391	20	High
63	ITA	Italy	36752	1279	454177	13.7	7.09	205.4183722	51.34435964	13.16665751	63.82120584	23.01213665	3.5	16.75071194	15	1.52	44.65499878	22.8	14.9	19.9	5	9.5	99.93	3.927566667	8.840259165	31.79030327	11	Severe
64	JAM	Jamaica	4504	103	48020	13.44	12.8	270.9930748	50.35337589	23.5312194	67.54638893	8.922391673	1.733333333	13.40415053	25.4	1.5	60.74599838	21.6	4.4	24.7	11.3	14.7	96.3	0.60464	5.988416821	30.91597482	24.47	Moderate
65	JPN	Japan	2046	30	41222	11.61	0.71	347.0734584	51.16651112	12.57303102	59.4249197	28.00204928	13.4	11.70477819	11.9	0.7	60.31200027	26.6	9.3	4.3	5.6	8.4	99	2.3764	10.93593314	68.45622227	10.36	Moderate
66	JOR	Jordan	29649	387	326251	15.31	39.37	112.1424983	49.38261363	33.56224213	62.54434157	3.893416292	1.75	33.00608118	51.2	0.1	33.52099991	30.7	6.8	35.5	12.7	19.2	99.34374	2.18508	8.119250834	1.09822032	18.35	High
67	KAZ	Kazakhstan	8503	120	277884	36.47	13.21	6.769825721	51.48754047	28.88124994	63.46640612	7.652343941	7.025	13.82428836	62.7	0	65.60099792	36.9	3.2	21	6.1	26.8	99.89736	3.9654	3.125361726	1.225691744	5.99	Moderate
68	KEN	Kenya	1797	31	19780	14.83	11.69	90.29941666	50.31308556	39.19337426	58.38279903	2.42382671	1.4	28.57837427	78.1	36.8	72.72200012	14.9	1	7.1	3.1	13.4	87.177815	0.181033333	4.802543297	7.818111708	24.5	Moderate
69	KWT	Kuwait	35549	218	302105	23.49	16.79	232.1723906	39.07753531	21.56983829	75.66632272	2.763838983	2.06	60.74515954	103.8	0.1	71.88899994	23.2	5.2	37.9	12.2	17.4	99.1841375	2.610566667	5.291384831	0.350729517	25	High
70	LVA	Latvia	25481	427	505296	7.1	11.02	30.99347057	53.95554716	16.30775621	63.35573279	20.336511	5.825	13.42645752	41.3	0.78	57.40800095	48.4	19.5	23.6	5	21.9	99.82	3.17156	5.955661833	53.97876974	5.6	High
71	LBN	Lebanon	30061	230	313963	17.69	7.19	669.4941349	49.68797538	25.57221984	67.15448853	7.273291633	3.26	30.62111051	51.4	0.9	44.08499908	37.4	21.3	32	11.2	17.9	99.75182	2.094316667	8.195544034	13.42913049	15	High
72	LSO	Lesotho	2023	35	17640	66.4	46.81	69.43781291	50.69118374	32.46691711	62.60725706	4.925825825	1	28.02865352	177.6	26.9	51.99599838	42.3	0.3	16.6	4.5	26.6	86.6322	0.1	8.763158321	1.646903821	12	Moderate
73	LBR	Liberia	348	16	7789	21.5	10.58	50.03090739	49.74826699	40.75291845	55.96138757	3.285693974	0.8	17.98411246	170.2	39.75	74.16699982	21.4	1.7	9.9	2.4	17.6	55.3987	0.0376	8.155337721	43.07516611	25	Mild
74	LBY	Libya	15030	227	82400	22.4	7.61	3.795632381	49.49992276	28.06827699	67.47348414	4.458238878	3.7	54.25468179	71.9	4	40.46300125	24.8	0.4	32.5	10.2	20.1	99	2.014366667	6.05	0.123327688	22	High
75	LTU	Lithuania	57929	784	634765	8.28	5.42	44.72307577	53.74464919	15.13545128	64.70613601	20.15841271	7.325	11.85328236	34	1.02	57.70399857	33.9	12.8	26.3	3.8	20.7	99	4.777883333	6.457564235	34.83285866	6	Severe
76	LUX	Luxembourg	75394	825	2718596	18.26	2.53	250.1851852	49.47298329	15.70723484	70.01781628	14.27494888	5.116666667	10.3646374	11.6	0.18	56.14599991	19	16.1	22.6	5	10	99	2.91164	5.481074378	35.67901109	9	Severe
77	MDG	Madagascar	633	9	3608	39.85	29.18	45.13985562	50.11763002	40.36683998	56.58909589	3.044064128	0.2	22.54228288	159.6	77	84.61299896	19	1.5	5.3	4.5	22.9	81.19837	0.1673	5.502038077	21.41113785	22	Mild
78	MWI	Malawi	393	10	4698	21.83	19.15	192.4407616	50.69299608	43.46868847	53.88928735	2.642024179	1.3	23.56592147	115	70.3	72.3809967	16.7	3	5.8	4.5	16.4	74.50876	0.02615	9.648231417	33.18837505	22	Mild
79	MYS	Malaysia	4024	16	109269	22.98	2.74	95.96282149	48.59695631	23.69497915	69.38424954	6.920771309	1.8475	16.03580871	47.4	0	62.15200043	38.8	1.1	15.6	16.7	17.2	97.24578667	1.5358	3.859398142	67.59762355	25	Mild
80	MDV	Maldives	25644	90	612028	39.03	8.54	1718.986667	36.70485557	19.90967185	76.44932791	3.641000239	3	7.795820799	25.6	7	65.50700378	30.8	6.8	8.6	9.2	13.4	99.011015	2.79596	9.029976279	3.333333333	27	Moderate
81	MLI	Mali	361	14	6654	54.82	14.59	15.63501586	49.92102207	47.304697	50.20017519	2.495127818	0.1	38.52660616	209.1	50	65.6969986	30.8	2.3	8.6	2.4	24.6	49.750615	0.13405	3.793985024	3.799408289	28	Mild
82	MLT	Malta	31588	520	1213750	13.9	1.99	1514.46875	49.86500203	14.32879475	64.8540325	20.81717275	4.62	13.90954337	20.2	0.08	54.56399918	23.5	13.7	28.9	8.3	10.8	99.30071	2.6595	9.340999275	1.093749981	19	Severe
83	MRT	Mauritania	3229	80	27653	26.83	10.66	4.272163578	49.80126822	39.88891432	56.95484186	3.156243813	0.4	47.42299178	169.5	6	41.50299835	41.1	2.9	12.7	7.1	18.1	63.94781	0.15368	4.403151572	0.214417386	28	Moderate
84	MUS	Mauritius	423	8	227480	38.25	18.42	623.3019704	50.61937354	17.25970884	70.74156394	11.99872723	3.4	14.45782732	38.3	0.2	54.42100143	30.2	1.5	10.8	22	22.6	99.04203	2.104683333	5.718720704	19.03448246	23	Mild
85	MEX	Mexico	11521	1011	29171	23.71	7.91	64.91462641	51.08513875	26.18511815	66.39822125	7.416660604	1.56	20.92111579	36.7	2.566666667	58.60200119	10	3.1	28.9	13.5	15.7	99.01143167	2.2791	5.516541377	33.92494583	21	Severe
86	MDA	Moldova	36806	771	141756	15.95	24.25	94.26443028	52.0721161	15.88969107	72.09718982	12.01311911	6.1	16.25103271	78.3	0.066666667	40.72800064	38.3	3.9	18.9	5.7	24.9	99.81101	2.6669	7.012950629	12.57525102	9.6	Severe
87	MNG	Mongolia	422	0.6	208583	13.01	9.06	2.040608667	50.70232044	30.79828114	65.01238541	4.189333452	6.516666667	40.11284905	155.9	0.433333333	56.0890007	40.7	4.1	20.6	4.7	30.2	98.63	3.0835	4.002301022	8.017404884	0.5	Mild
88	MNE	Montenegro	81451	1134	304909	14.46	2.37	46.26223048	50.55542463	18.15021649	66.46061145	15.38917207	4	20.78181355	78.6	2.2	46.3409996	33	26.4	23.3	9	20.6	99.11	2.367625	7.6	61.48698885	8	Severe
89	MAR	Morocco	12082	206	122781	17.53	6.37	80.72851893	50.39159058	26.96951716	65.73002807	7.300454771	0.98	32.59354146	49.1	1	41.22000122	38.3	0.8	26.1	7	12.4	97.73	0.758766667	5.245200172	12.6013892	17	High
90	MOZ	Mozambique	630	6	8857	17.29	19.02	37.50853531	51.43966897	44.36800049	52.75355334	2.878446169	0.7	21.29869546	110	62.9	75.56600189	21.7	3.6	7.2	3.3	18.4	70.718775	0.06144	4.94119823	47.98392833	24	Mild
91	MMR	Myanmar	2358	51	35543	64.49	34.89	82.23861548	51.80967224	25.91440126	68.07389414	6.0117046	0.9	35.55745292	156.4	4.1	60.69300079	24.8	4.8	7	3.9	24.2	84.75116	0.7201	4.65907231	43.63110126	23	Moderate
92	NAM	Namibia	10404	94	86081	47	34	2.973745582	51.53937184	36.90591013	59.48603545	3.608054423	2	25.3587654	145	13.4	47.4640007	29.6	7.8	17.2	4.5	21.3	95.1649	0.5048	8.550956845	8.313959607	20	Moderate
93	NPL	Nepal	8983	65	67145	77.08	11.56	195.9391071	54.39517993	29.5703756	64.64705679	5.782567617	0.3	99.73437372	193.8	15	82.62599945	25.5	7.3	4.1	7.2	21.8	92.39381	0.70445	5.553295091	25.3644925	12.74	Moderate
94	NLD	Netherlands	49595	704	370316	22.24	2.05	511.4759276	50.19726418	15.88349624	64.51118404	19.60531972	4	12.03440807	13.7	0.1	61.5870018	19.9	14.5	20.4	5.4	11.2	82	3.45934	10.10083482	11.1783914	9.2	Severe
95	NZL	New Zealand	437	5	285238	18.51	2.13	18.38517337	50.8439991	19.56660408	64.43943975	15.99395617	2.55	5.956001129	7.2	0	67.06300354	14.3	11.9	30.8	6.2	10.1	99	3.368283333	9.170055389	38.55607533	10	Mild
96	NER	Niger	150	5	2628	34.85	11.63	17.71765059	49.74646213	49.84216915	47.56111943	2.596711426	0.3	94.05381768	251.8	44.5	71.69999695	13.4	0.1	5.5	2.4	20	40	0.0422	7.739962637	0.891765987	27	Mild
97	NGA	Nigeria	460	6	4814	34.46	13.66	215.064989	49.32820049	43.6875302	53.56938646	2.743083338	0.9	71.79817438	307.4	54	48.6230011	13.7	0.8	8.9	3.1	22.5	75.02875	0.404266667	3.755538538	7.228389058	27	Mild
98	NOR	Norway	9882	87	546691	22.36	2.11	14.54829163	49.49092363	17.41297454	65.31435954	17.27266592	4.1	6.956519803	8.6	0.16	61.66899872	12	10	23.1	5.3	9.2	99	2.729766667	10.44634208	33.1778599	0.75	Moderate
99	OMN	Oman	25143	291	110466	8.12	3.33	15.6041454	33.98083856	22.41839475	75.13301545	2.448589805	1.72	41.11523827	53.9	0	70.43599701	17.5	0.7	27	10.1	17.8	98.846376	2.026716667	3.849071637	0.006462036	25	High
100	PAK	Pakistan	2230	47	31388	54.47	18.12	275.2893187	48.53858293	35.05437791	60.62321438	4.322407709	0.6	58.28241877	173.6	5	50.23199844	20.6	2	8.6	19.9	24.7	72.986	0.940516667	2.898633666	1.853725612	19.98	Moderate
101	PAN	Panama	61862	993	319843	20.03	10.44	56.18607748	49.92431307	26.77912011	64.90704329	8.313836605	2.3	11.40005433	25.8	2.45	63.99100113	4.4	1.2	22.7	7.7	13	99.09909	1.5754	7.319491357	61.88593083	24.72	Severe
102	PNG	Papua New Guinea	88	1	4401	40.06	14.67	19.00436338	48.95225327	35.48596536	61.00460922	3.509425418	4	12.29441826	152	38	46.0320015	37.6	15	21.3	17.9	30	68	0.0699	2.469276078	74.09839513	25	Mild
103	PRY	Paraguay	15723	328	80417	18.7	13.2	17.50835892	49.16860892	29.17933588	64.19983942	6.620824696	1.3	11.90908085	57.5	1.766666667	68.6269989	17.2	4.6	20.3	9.6	17.5	98.59973	0.79715	6.654568762	37.74880345	23.48	High
104	PER	Peru	30915	1146	169134	16.81	3.72	24.99160625	50.32909406	25.25449584	66.3520253	8.39347886	1.52	24.78672805	63.9	3.516666667	75.06300354	11.9	4.2	19.7	6.6	12.6	98.99036	1.3048	4.995150492	57.66046753	19.46	Severe
105	PHL	Philippines	4385	85	62767	45.61	23.44	357.6883053	49.76158985	30.47588107	64.20912271	5.31499622	0.75	18.06979891	185.2	6.1	58.3390007	33.9	3.6	6.4	7.1	26.8	98.595475	0.6004	4.44640778	27.7693933	25.33	Moderate
106	POL	Poland	36104	808	199353	19.39	3.33	124.0234822	51.53966962	15.18538648	66.69771627	18.11689725	6.5	20.87782222	37.9	0.32	54.73099899	29	20	23.1	6.1	18.7	99	2.33092	6.541953981	30.88343903	8	Severe
107	PRT	Portugal	44841	734	579155	14.04	3.73	112.2619412	52.70301378	13.25208506	64.39122422	22.35669072	3.4	8.160752248	9.8	0.54	55.08599854	32.2	20.8	20.8	9.8	11.1	99.66392	4.75246	8.969574422	34.61142383	14.97	Severe
108	QAT	Qatar	51808	88	455286	8.68	2.48	239.5931955	24.66569518	13.5959001	84.88093679	1.523163117	1.24	91.18732793	47.4	0.1	86.74099731	18.2	0.1	35.1	15.6	15.3	93.886465	1.728875	2.607428655	0	27	Moderate
109	ROU	Romania	34626	861	259438	17.24	19	84.63380129	51.36327408	15.57395813	65.63597608	18.79006579	6.225	14.61134019	59.3	5.52	52.48899841	31.5	16.5	22.5	6.9	21.4	99.42919	2.6204	5.157888308	30.12082839	9	Severe
110	RWA	Rwanda	703	9	57639	26.82	20.73	498.6598703	50.85042787	39.76603218	57.20571476	3.028253062	1	43.21021716	121.4	56.15	82.79299927	12.4	3.8	5.8	5.1	18.2	85.779505	0.1166	6.571598351	19.73246809	19	Mild
111	STP	Sao Tome and Principe	4678	77	33888	60.23	5.57	219.8208333	49.95954392	42.14669667	54.89314411	2.960159214	2.9	28.53958436	162.4	34.5	50.06399918	6.2	1	12.4	2.4	18.5	97.78255	0.1845	6.229991466	55.83333174	25.2	Moderate
112	SAU	Saudi Arabia	10357	179	320573	13.21	2.91	15.67665431	42.26909477	24.86598199	71.72113141	3.4128866	2.26	87.94544668	83.7	0.1	52.56800079	24.9	1.7	35.4	15.8	16.4	99.261825	2.522825	5.23025319	0.454484135	25	High
113	SEN	Senegal	1218	26	16670	33.72	9.46	82.34747832	51.2379941	42.83986907	54.06165449	3.098476445	0.3	40.6958259	160.7	38	42.66699982	9.7	0.3	8.8	2.4	18.1	62.687175	0.166375	4.134063795	42.76216694	28	Moderate
114	SRB	Serbia	40591	399	271472	22.21	16.05	79.8376858	51.01080364	15.54094253	65.71855405	18.74050342	5.633333333	24.72635819	62.5	6.46	47.91500092	34.1	28.1	21.5	9	19.1	99.71982	2.63225	8.433958143	31.1159376	10	High
115	SYC	Seychelles	4257	10	52704	19.59	63.89	210.3521739	48.67353516	23.73873275	68.45578531	7.805481947	3.6	20.17864936	49.3	1.1	40	33.9	6.4	14	12.3	21.2	99.07	2.1212	5.006735027	88.4130395	27	Mild
116	SGP	Singapore	10016	5	956357	6.98	6.78	7952.998418	47.65598794	12.33150315	75.27536737	12.39312948	2.166666667	19.0782565	25.9	0.1	67.63999939	17.9	6.3	6.1	5.5	9.3	99.895105	2.0673	4.440382868	23.06064884	26.5	Mild
117	SVN	Slovenia	65697	1417	340924	10.17	6.76	102.9636605	50.2233657	15.10564048	64.70807551	20.18628401	4.575	16.02397998	22.6	0	55.9129982	18	13	20.2	5.9	12.7	99.8	2.85792	8.18701759	61.97001199	8.04	Severe
118	ZAF	South Africa	19609	533	116716	46.11	33.64	47.63011978	50.71694659	28.96832505	65.61641934	5.415255608	2	25.10220499	86.7	18.9	40.23099899	26.5	5.5	28.3	12.7	26.2	97.72062667	0.79656	8.113118261	7.617736524	18	Severe
119	SSD	South Sudan	319	6	6852	31.19	10.63	18	49.95052483	41.56805305	55.05514182	3.376805137	0.7	45.57750557	165.1	43	63.52299881	13.3	1.7	6.6	10.2	19.8	47.90096	0.2	9.760994464	29	27	Mild
120	ESP	Spain	43300	1105	595312	18.03	4.14	93.67719744	50.87242421	14.57687197	65.77530508	19.64782295	3.075	9.697927863	9.9	0.96	49.46699905	25.6	18.8	23.8	6.9	9.9	99.677082	3.44166	8.873129636	36.93620953	13	Severe
121	LKA	Sri Lanka	2180	10	62549	22.82	8.48	345.558922	52.00927286	23.95646203	65.20473221	10.83880576	3.55	11.09961724	79.8	0.8	51.65200043	22.4	0.3	5.2	10.7	17.4	98.77579667	0.8869	3.8114205	32.90384153	27	Mild
122	SUR	Suriname	11453	221	48754	13.76	20.53	3.69225	49.72934294	26.91185678	66.07301349	7.015129728	3.1	24.78001054	56.7	24	47.38499832	27.3	7.5	26.4	12.5	21.7	98.64556	1.143125	6.229769811	98.25769356	26	High
123	SWE	Sweden	47600	914	445780	15.29	4.64	24.98149812	49.92625337	17.62549023	62.17594015	20.19856962	2.65	6.18466509	7.2	0.42	60.38100052	7	7	20.6	4.8	9.1	99	4.1498	11.01874635	68.92293339	1.55	Severe
124	CHE	Switzerland	55019	945	439979	13.03	6.63	215.4653505	50.40761295	14.9406759	66.22132804	18.83799606	4.85	10.3031001	10.1	0.1	65.12599945	21.5	16.8	19.5	5.7	8.6	99	4.17604	12.34632209	31.8301452	4.75	Severe
125	THA	Thailand	141	1	17425	28.06	2.36	135.8972068	51.30403867	16.82353621	70.77021345	12.40625033	2.1	26.25672656	61.5	0	66.81800079	33.4	1.4	10	7	14.5	98.19922667	0.63065	3.746016324	32.15760731	26.25	Mild
126	TGO	Togo	459	9	21992	41.95	13.93	145.0467733	50.2540533	40.9983537	56.11429871	2.887347591	0.7	35.73133561	249.6	49.8	76.01100159	9.2	1.1	8.4	2.4	23.6	84.29011	0.04235	6.199512258	3.092480179	27	Mild
127	TUN	Tunisia	12813	425	55439	19.3	7.5	74.44132338	50.42224607	24.22609727	67.18043418	8.593468556	2.15	37.65599375	56.1	0.2	38.73400116	36.1	3	26.9	8.5	16.1	96.2091	1.2934	7.232457399	6.766220077	19.36	High
128	TUR	Turkey	27073	263	302809	34.05	15.83	106.9601289	50.64856412	24.29082287	66.9828933	8.726283826	2.6	44.31152568	46.6	0.233333333	45.70199966	40.4	18.2	32.1	11.1	16.1	99.490506	1.79602	4.216302931	15.35465144	10.93	High
129	UGA	Uganda	798	6	16593	28.67	21.99	213.0617345	50.74007354	46.50001534	51.53743447	1.962550187	0.5	50.49432132	155.7	41.7	69.04000092	9.8	1.3	5.3	2.5	21.9	89.39631	0.1317	6.187755987	9.683822306	23	Mild
130	UKR	Ukraine	25350	449	129489	13.2	7.75	77.0296708	53.67734607	15.93971837	67.35529124	16.70499039	9.025	20.30977582	70.7	0.033333333	49.3409996	40.6	11.5	24.1	6.1	24.7	99	3.2444	6.99532032	16.70803881	8	High
131	URY	Uruguay	6841	66	195310	26.84	6.53	19.70802765	51.70367079	20.45807101	64.60068856	14.94124043	2.4	9.27488332	17.5	0.116666667	58.43099976	21.5	15.3	27.9	7.3	16.7	98.94359833	4.5176	9.2962116	10.67158034	17	Moderate
132	UZB	Uzbekistan	2298	18	40863	9.08	55.07	77.47085096	50.12352754	28.79781331	66.60697097	4.595215725	4.225	28.4559012	81.1	60	61.20999908	19.1	0.9	16.6	6.5	24.5	99.999976	2.3893	6.41438514	7.54297139	12.52	Mild
133	VNM	Vietnam	15	0.4	14639	23	9	308.1252459	50.08262519	23.21382761	69.23249944	7.553672942	2.366666667	29.62672834	64.5	2.2	75.88800049	38.7	0.9	2.1	6	17.1	98.4081	0.89685	5.532128364	48.06011546	24.07	Mild
134	ZMB	Zambia	1358	24	36148	23.11	20.63	23.3414789	50.48879029	44.4625086	53.42217666	2.115314738	2	27.43803476	127.2	57.5	66.09100342	16	2.5	8.1	4.5	17.9	92.09157	0.67475	4.47034128	65.19915312	22	Mild
135	ZWE	Zimbabwe	1247	30	14654	30.9	12.39	37.32459093	52.317327	42.15812701	54.86126493	2.980608063	1.7	22.25167109	133	33.9	78.98200226	20.5	1.3	15.5	1.8	19.3	90.42812	0.160533333	6.635916233	35.54245731	21	Moderate
136	BHS	Bahamas	20139	443	136242	6.04	33.97	38.52547453	51.41545524	22.07573136	70.44099599	7.483272654	2.95	17.36772049	19.9	13	66.83499908	8	3.7	31.6	8.8	15.5	99	2.0068	5.758889019	51.44855145	25.06	High
137	BRN	Brunei	393	7	190877	32.99	6.66	81.39696395	48.07660352	22.61652261	72.17466564	5.208811752	2.73	5.903065468	13.3	0.1	58.78099823	24.8	1.8	14.1	13.3	16.6	99.70894	1.630725	2.373207733	72.10626186	25.93	Mild
138	COG	Congo	1275	19	13086	26.7	22.46	15.35684627	50.05378678	41.5372489	55.7413352	2.721415896	1	46.63822028	130.7	39	62.86999893	30.5	1.1	4	6	16.7	82.05479	0.2	2.930279262	65.35461086	24.52	Mild
139	EGY	Egypt	1421	78	9678	28.7	11.61	98.87346929	49.47348229	33.83483016	60.88883686	5.276332976	0.96	86.99945205	108.9	2.25	41.41899872	35.3	0.4	32	17.2	27.7	90.10799	0.8065	5.287636817	0.073936409	22.12	Moderate
140	GMB	Gambia	1566	51	12276	37.69	10.37	225.3065217	50.40397053	44.12711813	53.31195644	2.560925431	1.1	33.98263855	237	10.1	54.02099991	19.3	0.8	10.3	1.9	20.4	63.96964	0.1021	3.282071277	48.37944724	27	Moderate
141	IRN	Iran	15074	663	94542	19.85	37.49	50.22242012	49.47783962	24.65465805	68.98681989	6.358522055	1.3	38.97876028	50.9	0.24	39.58100128	18.7	0.5	25.8	9.6	14.8	97.93884	1.34265	8.659663796	6.564491066	17	Severe
142	KGZ	Kyrgyzstan	12461	207	92367	37	9	32.96558916	50.53030377	32.50169502	62.8980104	4.600294583	4.65	22.73776806	110.7	1.816666667	56.04399872	39.4	2.6	17	6.1	24.9	99.75	2.2372	6.185863167	3.279457769	1.09	High
143	RUS	Russia	22990	417	636445	11.77	7.72	8.822067953	53.65606867	18.15492454	66.75095023	15.09412523	8.5	16.16022381	49.4	0	58.9679985	51.1	15.3	23.1	6.1	25.4	99.69845	3.9613	5.344577879	49.75856192	-6.3	High
144	ARE	United Arab Emirates	10357	179	320573	19.97	6.75	135.6091101	30.74266421	14.71261177	84.13083877	1.156549456	1.325	40.91750982	54.7	2	80.16600037	11.3	1.8	31.7	16.3	16.8	99.43	2.213683333	3.334282339	4.557307852	14.22	High
145	GBR	United Kingdom	42447	1153	855446	23.07	2.16	274.7089819	50.61253445	17.69570052	63.79560384	18.50869564	2.875	10.47269039	13.8	0.175	60.35699844	19.9	18.1	27.8	3.9	10.9	99	2.74885	9.631694108	13.06576282	8	Severe
146	USA	United States	66675	1127	799501	30.74	7.72	35.71362209	50.51848721	18.54931712	65.24107673	16.20960614	2.925	7.409441662	13.3	1.1	59.76499939	14.4	11.7	36.2	10.8	14.6	99	2.58236	17.06126928	33.92978567	7	Severe
147	VEN	Venezuela, RB	4062	37	85584	22.02	15.4	32.73079191	50.74585417	27.40422521	64.98478442	7.610990373	0.85	17.00855357	34.6	10	54.47299957	16.7	9.9	25.6	7	18.1	98.88357	1.9	1.181210112	52.73918889	25.32	Moderate
148	YEM	Yemen, Rep.	70	20	577	42.38	12.49	53.97785291	49.61825904	39.22337492	57.8744844	2.902140675	0.7	50.45600689	194.2	18.8	33.09400177	18.8	6.3	17.1	5.4	30.6	70	0.5251	4.2	1.039831809	23	Mild
149	ZMB	Zambia	1358	24	36148	23.11	20.63	23.3414789	50.48879029	44.4625086	53.42217666	2.115314738	2	27.43803476	127.2	57.5	66.09100342	16	2.5	8.1	4.5	17.9	92.09157	0.67475	4.47034128	65.19915312	22	Mild
150	ZWE	Zimbabwe	1247	30	14654	30.9	12.39	37.32459093	52.317327	42.15812701	54.86126493	2.980608063	1.7	22.25167109	133	33.9	78.98200226	20.5	1.3	15.5	1.8	19.3	90.42812	0.160533333	6.635916233	35.54245731	21	Moderate
