# Supplementary material for: Analysing the impact of global demographic characteristics over the COVID-19 spread using class rule mining and pattern matching
Source: R Soc Open Sci. 2021 Jan 28;8(1):201823. doi: 10.1098/rsos.201823 (PMC7890495; doi:10.1098/rsos.201823)
Supplement: Python script file [file rsos201823supp3.py]

# -*- coding: utf-8 -*-
"""
Created on Sun Aug 16 17:55:33 2020

@author: wkadmin
"""

import numpy as np
import pandas as pd
import matplotlib.pyplot as plt
from matplotlib.patches import Patch
#%matplotlib inline

from minisom import MiniSom
from sklearn.preprocessing import minmax_scale, scale

# download from wikipedia and reorganization
import os.path


world_Data = pd.read_csv('C:\\Users\\55126524\\Desktop\\COVID\\Stats\\Case_Data_SOM_new.csv',error_bad_lines=False, encoding='latin-1',names=["Country","Code", "Deaths_per_Million", "Cases_per_Million",  "Test_per_Million", "Death_Severity","Case_Severity","Test_Severity"])

feature_names = ["Deaths_per_Million", "Cases_per_Million", "Test_per_Million"]
cList = world_Data['Country'].values
X = world_Data[feature_names].values
X_copy= X

X = X.astype(float)

############## Normalize the dataset for SOM ###################
X = scale(X)


category_color = {'Minor': 'darkgreen',
                  'Low': 'blue',
                  'Moderate': 'darkorange',
                  'High': 'crimson'}
colors_dict = {c: category_color[dm] for c, dm in zip(world_Data.Country,
                                                      world_Data.Death_Severity)}


############# MiniSOM for countries Cluster analysis and 2D plot ####################
    
size = 8
som = MiniSom(size, size, len(X[0]),
              neighborhood_function='gaussian', sigma=1.5,
              random_seed=1)

som.pca_weights_init(X)
som.train_random(X, 1000, verbose=True) 


  
country_map = som.labels_map(X, cList)


plt.figure(figsize=(50, 70))
for p, countries in country_map.items():
    countries = list(countries)
    x = p[0] + .1
    y = p[1] + 0
    for i, c in enumerate(countries):
        off_set = (i+1)/len(countries) - 0.05
        plt.text(x, y+off_set, c, color=colors_dict[c], fontsize=30)
plt.pcolor(som.distance_map().T, cmap= 'gray_r', alpha=.4)
plt.xticks(np.arange(size+1), fontsize=30)
plt.yticks(np.arange(size+1),fontsize=30)
plt.xlabel('SOM nodes',fontsize=30)
plt.ylabel('SOM nodes',fontsize=30)
plt.grid()

legend_elements = [Patch(facecolor=clr,
                         edgecolor='w',
                         label=l) for l, clr in category_color.items()]
legend = plt.legend(handles=legend_elements, title = "Death rate", loc='lower center', ncol=5, fontsize=30, bbox_to_anchor=(0.5, 1.01))
legend.get_title().set_fontsize('22') #legend 'Title' fontsize
plt.show()

############ Feature Planes ################
W = som.get_weights()
plt.figure(figsize=(8, 8))

for i, f in enumerate(feature_names):
    plt.subplot(3, 3, i+1)    
    plt.title(f)
    plt.pcolor(W[:,:,i].T, cmap='coolwarm', alpha = 1)
    plt.xticks(np.arange(size+1))
    plt.yticks(np.arange(size+1))  
    plt.xlabel('SOM nodes')
    plt.ylabel('SOM nodes')
plt.tight_layout()
cbar = plt.colorbar()
cbar.ax.set_ylabel('Attribute weight')

plt.show()
